# Supplementary material for: Association Between Physical Activity Levels and Chronic Disease Risk Among Korean Adults with Sleep Deficiency
Source: J Clin Med. 2025 Nov 26;14(23):8398. doi: 10.3390/jcm14238398 (PMC12692821; doi:10.3390/jcm14238398)
Supplement: Supplementary file 1 [file jcm-14-08398-s001.zip]

Archive with 1 entries (1 files):
- jcm-3989052-supplementary.pdf
